# Supplementary material for: Colchicine Protects against Ethanol-Induced Senescence and Senescence-Associated Secretory Phenotype in Endothelial Cells
Source: Antioxidants (Basel). 2023 Apr 19;12(4):960. doi: 10.3390/antiox12040960 (PMC10135532; doi:10.3390/antiox12040960)
Supplement: Supplementary file 1 [file antioxidants-12-00960-s001.zip]

Archive with 1 entries (1 files):
- antioxidants-2310088-supplementary.pdf
